# Supplementary material for: Predicting Immunotherapy Outcomes in Older Patients with Solid Tumors Using the LIPI Score
Source: Cancers (Basel). 2022 Oct 17;14(20):5078. doi: 10.3390/cancers14205078 (PMC9600023; doi:10.3390/cancers14205078)
Supplement: Supplementary file 1 [file cancers-14-05078-s001.zip]

Archive with 1 entries (1 files):
- cancers-1849807-supplementary.pdf
